# Supplementary material for: mAb therapy controls CNS‐resident lyssavirus infection via a CD4 T cell‐dependent mechanism
Source: EMBO Mol Med. 2023 Sep 28;15(10):e16394. doi: 10.15252/emmm.202216394 (PMC10565638; doi:10.15252/emmm.202216394)
Supplement: Supplementary file 4 — Source Data for Expanded View [file EMMM-15-e16394-s007.zip]

Archive with 3 entries (3 files):
- Figure EV1.zip
- Figure EV5F tiff files.zip
- Figure Fig EV5A-E and Figure 7A-D - Source flow cytometry data.zip
