# Supplementary material for: mAb therapy controls CNS‐resident lyssavirus infection via a CD4 T cell‐dependent mechanism
Source: EMBO Mol Med. 2023 Sep 28;15(10):e16394. doi: 10.15252/emmm.202216394 (PMC10565638; doi:10.15252/emmm.202216394)
Supplement: Supplementary file 5 — Source Data for Figure 2 [file EMMM-15-e16394-s006.zip › Figure 2A tif files/2A Uninfected + No F11.tiff_metadata.xml]

<?xml version="1.0" encoding="utf-8"?>
<ImageMetadata>
  <Version>1.0</Version>
  <Experiment>
    <ExperimentBlockIndex>0</ExperimentBlockIndex>
    <ExperimentBlocks>
      <AcquisitionBlock>
        <AcquisitionModeSetup>
          <BiDirectional>false</BiDirectional>
          <BiDirectionalZ>false</BiDirectionalZ>
          <BitsPerSample>8</BitsPerSample>
          <CameraBinning>1</CameraBinning>
          <CameraFrameHeight>1030</CameraFrameHeight>
          <CameraFrameOffsetX>0</CameraFrameOffsetX>
          <CameraFrameOffsetY>0</CameraFrameOffsetY>
          <CameraFrameWidth>1300</CameraFrameWidth>
          <CameraSuperSampling>0</CameraSuperSampling>
          <DimensionT>10</DimensionT>
          <DimensionX>512</DimensionX>
          <DimensionY>512</DimensionY>
          <DimensionZ>1</DimensionZ>
          <FilterMethod>Average</FilterMethod>
          <FilterMode>Line</FilterMode>
          <FilterSamplingNumber>2</FilterSamplingNumber>
          <FitFramesizeToRoi>false</FitFramesizeToRoi>
          <HdrEnabled>false</HdrEnabled>
          <HdrImagingMode>0</HdrImagingMode>
          <HdrIntensity>1</HdrIntensity>
          <HdrNumFrames>1</HdrNumFrames>
          <InterpolationY>1</InterpolationY>
          <Objective>EC Plan-Neofluar 40x/1.30 Oil DIC</Objective>
          <OffsetX>0</OffsetX>
          <OffsetY>0</OffsetY>
          <OffsetZ>0.00016725200000000006</OffsetZ>
          <PixelPeriod>3.1515151515160682e-006</PixelPeriod>
          <Rotation>0</Rotation>
          <AcquisitionMode>Frame</AcquisitionMode>
          <RtBinning>1</RtBinning>
          <RtFrameHeight>512</RtFrameHeight>
          <RtFrameWidth>512</RtFrameWidth>
          <RtLinePeriod>3.0000000000000001e-005</RtLinePeriod>
          <RtOffsetX>0</RtOffsetX>
          <RtOffsetY>0</RtOffsetY>
          <RtRegionHeight>512</RtRegionHeight>
          <RtRegionWidth>512</RtRegionWidth>
          <RtSuperSampling>1</RtSuperSampling>
          <RtZoom>1</RtZoom>
          <ScalingX>4.1513291872589499e-007</ScalingX>
          <ScalingY>4.1513291872589499e-007</ScalingY>
          <ScalingZ>9.9999999999999995e-007</ScalingZ>
          <SimRotations>3</SimRotations>
          <TimeSeries>false</TimeSeries>
          <TrackMultiplexType>Frame</TrackMultiplexType>
          <UseRois>false</UseRois>
          <ZoomX>1</ZoomX>
          <ZoomY>1</ZoomY>
          <PreScan>false</PreScan>
          <FocusStabilizer>false</FocusStabilizer>
        </AcquisitionModeSetup>
        <TimeSeriesSetup>
          <StartMode>
            <DigitalOut></DigitalOut>
            <Manual></Manual>
          </StartMode>
          <StopMode>
            <DigitalOut></DigitalOut>
            <Manual></Manual>
          </StopMode>
        </TimeSeriesSetup>
        <ZStackSetup>
          <StackBrightnessCorrection>false</StackBrightnessCorrection>
          <StackBrightnessCorrections>
            <Positions></Positions>
            <Extrapolate>false</Extrapolate>
            <Interpolation>Cubic</Interpolation>
          </StackBrightnessCorrections>
        </ZStackSetup>
        <MultiTrackSetup>
          <TrackSetup Name="Track 1">
            <Attenuators>
              <Attenuator>
                <Wavelength>6.3300000000000002e-007</Wavelength>
                <Transmission>0.02</Transmission>
                <LaserSuppression>false</LaserSuppression>
                <ExcitationIntensity>0</ExcitationIntensity>
                <Laser>HeNe633</Laser>
              </Attenuator>
            </Attenuators>
            <BeamSplitters>
              <BeamSplitter>
                <Identifier>MainBeamSplitterDescanned1</Identifier>
                <Filter>MBS 488/561/633</Filter>
                <BeamSplitterServoPosition>0</BeamSplitterServoPosition>
              </BeamSplitter>
              <BeamSplitter>
                <Identifier>MainBeamSplitterDescanned2</Identifier>
                <Filter>Plate</Filter>
                <BeamSplitterServoPosition>0</BeamSplitterServoPosition>
              </BeamSplitter>
              <BeamSplitter>
                <Identifier>MainBeamSplitterNonDescanned</Identifier>
                <Filter>Rear</Filter>
                <BeamSplitterServoPosition>0</BeamSplitterServoPosition>
              </BeamSplitter>
            </BeamSplitters>
            <BleachSetup></BleachSetup>
            <Detectors>
              <Detector Name="PMT">
                <DetectorIdentifier>DescannedPmt3</DetectorIdentifier>
                <PureRatioSource>false</PureRatioSource>
                <ImageChannelName>Ch3</ImageChannelName>
                <Voltage>750</Voltage>
                <AmplifierGain>1</AmplifierGain>
                <AmplifierOffset>0</AmplifierOffset>
                <PinholeDiameter>4.2038800000000001e-005</PinholeDiameter>
                <SpectralScanChannels>32</SpectralScanChannels>
                <Dye>Alexa Fluor 647</Dye>
                <Folder>Alexa Fluor 647</Folder>
                <Palette>LsmDetectorPalette_0_0</Palette>
                <Color>#FF0000</Color>
                <DetectorMode>PhotonCounting</DetectorMode>
                <DigitalGain>1</DigitalGain>
                <DigitalOffset>0</DigitalOffset>
                <LaserSuppression>true</LaserSuppression>
                <DetectorWavelengthRanges>
                  <DetectorWavelengthRange>
                    <WavelengthStart>6.3800000000000018e-007</WavelengthStart>
                    <WavelengthEnd>7.5500000000000018e-007</WavelengthEnd>
                  </DetectorWavelengthRange>
                </DetectorWavelengthRanges>
              </Detector>
              <Detector Name="">
                <DetectorIdentifier>NonDescannedTransmissionPmt1</DetectorIdentifier>
                <PureRatioSource>false</PureRatioSource>
                <ImageChannelName>T PMT</ImageChannelName>
                <Voltage>220</Voltage>
                <AmplifierGain>1</AmplifierGain>
                <AmplifierOffset>0</AmplifierOffset>
                <PinholeDiameter>0</PinholeDiameter>
                <SpectralScanChannels>32</SpectralScanChannels>
                <Dye></Dye>
                <Folder></Folder>
                <Palette>LsmDetectorPalette_0_1</Palette>
                <Color>#FFFFFF</Color>
                <DetectorMode>PhotonCounting</DetectorMode>
                <DigitalGain>1</DigitalGain>
                <DigitalOffset>0</DigitalOffset>
                <LaserSuppression>true</LaserSuppression>
              </Detector>
            </Detectors>
            <CenterWavelength>5.6499999999999999e-007</CenterWavelength>
            <CondensorFrontlensPosition>-1</CondensorFrontlensPosition>
            <CondensorRevolverFilter>BF</CondensorRevolverFilter>
            <TubeLensPosition>Lens LSM</TubeLensPosition>
            <FieldStopPosition>-1</FieldStopPosition>
            <CondensorAperture>0.55007643890000002</CondensorAperture>
            <FilterTransmission>-1</FilterTransmission>
            <CameraIntegrationTime>3.1515151515160682e-006</CameraIntegrationTime>
            <DeviceMode>LSM_ChannelMode</DeviceMode>
            <TransmittedLightLampIntensity>0</TransmittedLightLampIntensity>
            <ReflectedLightLampIntensity>0</ReflectedLightLampIntensity>
            <LaserSuppressionMode>None</LaserSuppressionMode>
            <TirfAngle>0</TirfAngle>
            <SimGratingPeriod>0</SimGratingPeriod>
            <FWLive405Position></FWLive405Position>
            <FWFOVPosition></FWFOVPosition>
          </TrackSetup>
          <TrackSetup Name="Track 2">
            <Attenuators>
              <Attenuator>
                <Wavelength>4.0500000000000004e-007</Wavelength>
                <Transmission>0.02</Transmission>
                <LaserSuppression>false</LaserSuppression>
                <ExcitationIntensity>0</ExcitationIntensity>
                <Laser>Diode 405-30</Laser>
              </Attenuator>
            </Attenuators>
            <BeamSplitters>
              <BeamSplitter>
                <Identifier>MainBeamSplitterDescanned1</Identifier>
                <Filter>Plate</Filter>
                <BeamSplitterServoPosition>0</BeamSplitterServoPosition>
              </BeamSplitter>
              <BeamSplitter>
                <Identifier>MainBeamSplitterDescanned2</Identifier>
                <Filter>MBS -405</Filter>
                <BeamSplitterServoPosition>0</BeamSplitterServoPosition>
              </BeamSplitter>
              <BeamSplitter>
                <Identifier>MainBeamSplitterNonDescanned</Identifier>
                <Filter>Rear</Filter>
                <BeamSplitterServoPosition>0</BeamSplitterServoPosition>
              </BeamSplitter>
            </BeamSplitters>
            <BleachSetup></BleachSetup>
            <Detectors>
              <Detector Name="PMT">
                <DetectorIdentifier>DescannedPmt1</DetectorIdentifier>
                <PureRatioSource>false</PureRatioSource>
                <ImageChannelName>Ch1</ImageChannelName>
                <Voltage>700</Voltage>
                <AmplifierGain>1</AmplifierGain>
                <AmplifierOffset>0</AmplifierOffset>
                <PinholeDiameter>2.9427599999999996e-005</PinholeDiameter>
                <SpectralScanChannels>32</SpectralScanChannels>
                <Dye>DAPI</Dye>
                <Folder>DAPI</Folder>
                <Palette>LsmDetectorPalette_1_0</Palette>
                <Color>#0000FF</Color>
                <DetectorMode>PhotonCounting</DetectorMode>
                <DigitalGain>1</DigitalGain>
                <DigitalOffset>0</DigitalOffset>
                <LaserSuppression>true</LaserSuppression>
                <DetectorWavelengthRanges>
                  <DetectorWavelengthRange>
                    <WavelengthStart>4.100000000000001e-007</WavelengthStart>
                    <WavelengthEnd>5.8500000000000001e-007</WavelengthEnd>
                  </DetectorWavelengthRange>
                </DetectorWavelengthRanges>
              </Detector>
            </Detectors>
            <CenterWavelength>5.6499999999999999e-007</CenterWavelength>
            <CondensorFrontlensPosition>-1</CondensorFrontlensPosition>
            <CondensorRevolverFilter></CondensorRevolverFilter>
            <TubeLensPosition></TubeLensPosition>
            <FieldStopPosition>-1</FieldStopPosition>
            <CondensorAperture>-1</CondensorAperture>
            <FilterTransmission>-1</FilterTransmission>
            <CameraIntegrationTime>3.1515151515160682e-006</CameraIntegrationTime>
            <DeviceMode>LSM</DeviceMode>
            <TransmittedLightLampIntensity>0</TransmittedLightLampIntensity>
            <ReflectedLightLampIntensity>0</ReflectedLightLampIntensity>
            <LaserSuppressionMode>None</LaserSuppressionMode>
            <TirfAngle>0</TirfAngle>
            <SimGratingPeriod>0</SimGratingPeriod>
            <FWLive405Position></FWLive405Position>
            <FWFOVPosition></FWFOVPosition>
          </TrackSetup>
        </MultiTrackSetup>
        <Lasers>
          <Laser>
            <LaserPower>0.0050000000000000001</LaserPower>
            <LaserName>HeNe633</LaserName>
          </Laser>
          <Laser>
            <LaserPower>0.029999999999999999</LaserPower>
            <LaserName>Diode 405-30</LaserName>
          </Laser>
        </Lasers>
      </AcquisitionBlock>
    </ExperimentBlocks>
  </Experiment>
  <CustomAttributes>
    <OverviewImageScalingFactor>1</OverviewImageScalingFactor>
  </CustomAttributes>
  <Information>
    <User Id="0">
      <DisplayName>LSM User</DisplayName>
    </User>
    <Application>
      <Name>AIMApplication</Name>
      <Version>8,0,0,273</Version>
    </Application>
    <Document>
      <Name>U-No Ab A</Name>
      <Description></Description>
      <Comment></Comment>
      <UserName>Brian</UserName>
      <CreationDate>2018-01-12T10:29:35.36-05:00</CreationDate>
      <SubType>Image</SubType>
      <Rating>0</Rating>
      <Title>U-No Ab A</Title>
    </Document>
    <Image>
      <OriginalScanData>true</OriginalScanData>
      <PixelType>Bgr24</PixelType>
      <ComponentBitCount>8</ComponentBitCount>
      <SizeX>512</SizeX>
      <SizeY>512</SizeY>
      <SizeC>3</SizeC>
      <SizeZ>1</SizeZ>
      <SizeT>1</SizeT>
      <SizeB>1</SizeB>
      <OriginalEncodingQuality>100</OriginalEncodingQuality>
      <Dimensions>
        <Channels>
          <Channel Id="51152371913012823941931324393839497035" Name="Ch3-T1">
            <IlluminationType>Epifluorescence</IlluminationType>
            <ContrastMethod>Fluorescence</ContrastMethod>
            <PinholeSizeAiry>0.92573496375319209</PinholeSizeAiry>
            <Fluor>Alexa Fluor 647</Fluor>
            <ExcitationWavelength>633</ExcitationWavelength>
            <EmissionWavelength>696.50000000000023</EmissionWavelength>
            <PixelType>Bgr24</PixelType>
            <ComponentBitCount>8</ComponentBitCount>
            <AcquisitionMode>LaserScanningConfocalMicroscopy</AcquisitionMode>
            <DetectionWavelength>
              <Ranges>638-755</Ranges>
            </DetectionWavelength>
            <DetectorSettings>
              <Binning>1x1</Binning>
              <PhotonConversionFactor>357.49020388162364</PhotonConversionFactor>
              <Gain>750</Gain>
              <DigitalGain>1</DigitalGain>
              <Offset>0</Offset>
              <Detector Id="Detector:0:0" />
            </DetectorSettings>
            <LightSourcesSettings>
              <LightSourceSettings>
                <Attenuation>0.97999999999999998</Attenuation>
                <Wavelength>633</Wavelength>
                <LightSource Id="LightSource:0" />
              </LightSourceSettings>
            </LightSourcesSettings>
            <LaserScanInfo>
              <PixelTime>3.1515151515160682e-006</PixelTime>
              <ZoomX>1</ZoomX>
              <ZoomY>1</ZoomY>
              <SampleRotation>0</SampleRotation>
              <SampleOffsetX>0</SampleOffsetX>
              <SampleOffsetY>0</SampleOffsetY>
              <LineTime>3.0000000000000001e-005</LineTime>
              <FrameTime>7.7451636363658878</FrameTime>
              <ScanningMode>Frame</ScanningMode>
              <Averaging>2</Averaging>
            </LaserScanInfo>
          </Channel>
          <Channel Id="23403200971158264463230557441041689354" Name="T PMT-T1">
            <IlluminationType>Epifluorescence</IlluminationType>
            <ContrastMethod>Fluorescence</ContrastMethod>
            <PixelType>Bgr24</PixelType>
            <ComponentBitCount>8</ComponentBitCount>
            <AcquisitionMode>LaserScanningConfocalMicroscopy</AcquisitionMode>
            <DetectionWavelength />
            <DetectorSettings>
              <Binning>1x1</Binning>
              <PhotonConversionFactor>357.49020388162364</PhotonConversionFactor>
              <Gain>220</Gain>
              <DigitalGain>1</DigitalGain>
              <Offset>0</Offset>
              <Detector Id="Detector:0:1" />
            </DetectorSettings>
            <LightSourcesSettings>
              <LightSourceSettings>
                <Attenuation>0.97999999999999998</Attenuation>
                <Wavelength>633</Wavelength>
                <LightSource Id="LightSource:0" />
              </LightSourceSettings>
            </LightSourcesSettings>
            <LaserScanInfo>
              <PixelTime>3.1515151515160682e-006</PixelTime>
              <ZoomX>1</ZoomX>
              <ZoomY>1</ZoomY>
              <SampleRotation>0</SampleRotation>
              <SampleOffsetX>0</SampleOffsetX>
              <SampleOffsetY>0</SampleOffsetY>
              <LineTime>3.0000000000000001e-005</LineTime>
              <FrameTime>7.7451636363658878</FrameTime>
              <ScanningMode>Frame</ScanningMode>
              <Averaging>2</Averaging>
            </LaserScanInfo>
          </Channel>
          <Channel Id="15865171581290422821932701611292337685" Name="Ch1-T2">
            <IlluminationType>Epifluorescence</IlluminationType>
            <ContrastMethod>Fluorescence</ContrastMethod>
            <PinholeSizeAiry>0.90723382939286568</PinholeSizeAiry>
            <Fluor>DAPI</Fluor>
            <ExcitationWavelength>405.00000000000006</ExcitationWavelength>
            <EmissionWavelength>497.50000000000011</EmissionWavelength>
            <PixelType>Bgr24</PixelType>
            <ComponentBitCount>8</ComponentBitCount>
            <AcquisitionMode>LaserScanningConfocalMicroscopy</AcquisitionMode>
            <DetectionWavelength>
              <Ranges>410-585</Ranges>
            </DetectionWavelength>
            <DetectorSettings>
              <Binning>1x1</Binning>
              <PhotonConversionFactor>357.49020388162364</PhotonConversionFactor>
              <Gain>700</Gain>
              <DigitalGain>1</DigitalGain>
              <Offset>0</Offset>
              <Detector Id="Detector:1:0" />
            </DetectorSettings>
            <LightSourcesSettings>
              <LightSourceSettings>
                <Attenuation>0.97999999999999998</Attenuation>
                <Wavelength>405.00000000000006</Wavelength>
                <LightSource Id="LightSource:1" />
              </LightSourceSettings>
            </LightSourcesSettings>
            <LaserScanInfo>
              <PixelTime>3.1515151515160682e-006</PixelTime>
              <ZoomX>1</ZoomX>
              <ZoomY>1</ZoomY>
              <SampleRotation>0</SampleRotation>
              <SampleOffsetX>0</SampleOffsetX>
              <SampleOffsetY>0</SampleOffsetY>
              <LineTime>3.0000000000000001e-005</LineTime>
              <FrameTime>7.7451636363658878</FrameTime>
              <ScanningMode>Frame</ScanningMode>
              <Averaging>2</Averaging>
            </LaserScanInfo>
          </Channel>
        </Channels>
        <Tracks>
          <Track Id="Track:0">
            <ChannelRefs>
              <ChannelRef Id="51152371913012823941931324393839497035" />
              <ChannelRef Id="23403200971158264463230557441041689354" />
            </ChannelRefs>
          </Track>
          <Track Id="Track:1">
            <ChannelRefs>
              <ChannelRef Id="15865171581290422821932701611292337685" />
            </ChannelRefs>
          </Track>
        </Tracks>
        <T>
          <StartTime>0001-01-01T00:00:00-05:00</StartTime>
          <Positions>
            <BinaryList>
              <AttachmentName>TimeStamps</AttachmentName>
            </BinaryList>
          </Positions>
        </T>
        <S>
          <Scenes>
            <Scene Index="0">
              <ScanMode>Comb</ScanMode>
              <ContourType>Rectangle</ContourType>
              <Positions>
                <Position X="-1023.4" Y="-883.67" Z="71.431" />
              </Positions>
            </Scene>
          </Scenes>
        </S>
      </Dimensions>
      <ObjectiveSettings>
        <Medium>Oil</Medium>
        <RefractiveIndex>1.518</RefractiveIndex>
        <ObjectiveRef Id="Objective:0" />
      </ObjectiveSettings>
      <MicroscopeRef Id="Microscope:0" />
    </Image>
    <Instrument Id="Instrument:0">
      <Microscopes>
        <Microscope Id="Microscope:0">
          <System>LSM 710, AxioObserver</System>
        </Microscope>
      </Microscopes>
      <LightSources>
        <LightSource Id="LightSource:0">
          <Power>5</Power>
          <Manufacturer>
            <Model>HeNe633</Model>
          </Manufacturer>
          <LightSourceType>
            <Laser>
              <Wavelength>633.000000</Wavelength>
            </Laser>
          </LightSourceType>
        </LightSource>
        <LightSource Id="LightSource:1">
          <Power>30</Power>
          <Manufacturer>
            <Model>Diode 405-30</Model>
          </Manufacturer>
          <LightSourceType>
            <Laser>
              <Wavelength>405.000000</Wavelength>
            </Laser>
          </LightSourceType>
        </LightSource>
      </LightSources>
      <Detectors>
        <Detector Id="Detector:0:0">
          <Gain>1</Gain>
          <Zoom>1</Zoom>
          <AmplificationGain>1</AmplificationGain>
          <Type>PMT</Type>
        </Detector>
        <Detector Id="Detector:0:1">
          <Gain>1</Gain>
          <Zoom>1</Zoom>
          <AmplificationGain>1</AmplificationGain>
        </Detector>
        <Detector Id="Detector:1:0">
          <Gain>1</Gain>
          <Zoom>1</Zoom>
          <AmplificationGain>1</AmplificationGain>
          <Type>PMT</Type>
        </Detector>
      </Detectors>
      <Objectives>
        <Objective Id="Objective:0">
          <Immersion>Oil</Immersion>
          <LensNA>1.3000000000000003</LensNA>
          <NominalMagnification>40</NominalMagnification>
          <Manufacturer>
            <Model>EC Plan-Neofluar 40x/1.30 Oil DIC</Model>
          </Manufacturer>
        </Objective>
      </Objectives>
    </Instrument>
    <Processing />
  </Information>
  <Scaling>
    <Metadata />
    <AutoScaling>
      <Type>Measured</Type>
      <CreationDateTime>07/12/2023 20:56:51</CreationDateTime>
    </AutoScaling>
    <Items>
      <Distance Id="X">
        <Value>4.15132918725895E-07</Value>
      </Distance>
      <Distance Id="Y">
        <Value>4.15132918725895E-07</Value>
      </Distance>
      <Distance Id="Z">
        <Value>0</Value>
      </Distance>
    </Items>
  </Scaling>
  <DisplaySetting>
    <Channels>
      <Channel Id="51152371913012823941931324393839497035" Name="Ch3-T1">
        <BitCountRange>8</BitCountRange>
        <PixelType>Bgr24</PixelType>
        <DyeName>Alexa Fluor 647</DyeName>
        <DyeMaxEmission>696.50000000000023</DyeMaxEmission>
        <DyeMaxExcitation>633</DyeMaxExcitation>
        <Color>#FFFF0000</Color>
        <OriginalColor>#FFFF0000</OriginalColor>
      </Channel>
      <Channel Id="23403200971158264463230557441041689354" Name="T PMT-T1">
        <BitCountRange>8</BitCountRange>
        <PixelType>Bgr24</PixelType>
        <DyeName>Dye2</DyeName>
        <IsSelected>false</IsSelected>
      </Channel>
      <Channel Id="15865171581290422821932701611292337685" Name="Ch1-T2">
        <BitCountRange>8</BitCountRange>
        <PixelType>Bgr24</PixelType>
        <DyeName>DAPI</DyeName>
        <DyeMaxEmission>497.50000000000011</DyeMaxEmission>
        <DyeMaxExcitation>405.00000000000006</DyeMaxExcitation>
        <Color>#FF0000FF</Color>
        <OriginalColor>#FF0000FF</OriginalColor>
      </Channel>
    </Channels>
    <ToneMapping>
      <Mode>None</Mode>
      <EnhanceClipLimit>3</EnhanceClipLimit>
      <EnhanceRegionSizePercentage>15</EnhanceRegionSizePercentage>
    </ToneMapping>
    <ViewerRotations>0</ViewerRotations>
  </DisplaySetting>
  <Layers />
  <Appliances>
    <Appliance Id="ShuttleAndFind:1">
      <Data>
        <ShuttleAndFindData>
          <Calibration>
            <MicroscopeType>LM</MicroscopeType>
            <StageOrientation X="-1" Y="-1" />
          </Calibration>
        </ShuttleAndFindData>
      </Data>
    </Appliance>
  </Appliances>
</ImageMetadata>
