# Supplementary material for: mAb therapy controls CNS‐resident lyssavirus infection via a CD4 T cell‐dependent mechanism
Source: EMBO Mol Med. 2023 Sep 28;15(10):e16394. doi: 10.15252/emmm.202216394 (PMC10565638; doi:10.15252/emmm.202216394)
Supplement: Supplementary file 6 — Source Data for Figure 7 [file EMMM-15-e16394-s004.zip]

Archive with 60 entries (56 files):
- Source flow cytometry data - Figure 7A-D;  Fig EV5A-E/
- __MACOSX/._Source flow cytometry data - Figure 7A-D;  Fig EV5A-E
- Source flow cytometry data - Figure 7A-D;  Fig EV5A-E/ABLV brain leukocytes FACS files/
- __MACOSX/Source flow cytometry data - Figure 7A-D;  Fig EV5A-E/._ABLV brain leukocytes FACS files
- Source flow cytometry data - Figure 7A-D;  Fig EV5A-E/.DS_Store
- __MACOSX/Source flow cytometry data - Figure 7A-D;  Fig EV5A-E/._.DS_Store
- Source flow cytometry data - Figure 7A-D;  Fig EV5A-E/__MACOSX/
- __MACOSX/Source flow cytometry data - Figure 7A-D;  Fig EV5A-E/.___MACOSX
- Source flow cytometry data - Figure 7A-D;  Fig EV5A-E/ABLV brain leukocytes FACS files/ABLV F11 d15 pi.fcs
- __MACOSX/Source flow cytometry data - Figure 7A-D;  Fig EV5A-E/ABLV brain leukocytes FACS files/._ABLV F11 d15 pi.fcs
- Source flow cytometry data - Figure 7A-D;  Fig EV5A-E/ABLV brain leukocytes FACS files/.DS_Store
- __MACOSX/Source flow cytometry data - Figure 7A-D;  Fig EV5A-E/ABLV brain leukocytes FACS files/._.DS_Store
- Source flow cytometry data - Figure 7A-D;  Fig EV5A-E/ABLV brain leukocytes FACS files/UNINFECTED #4.fcs
- __MACOSX/Source flow cytometry data - Figure 7A-D;  Fig EV5A-E/ABLV brain leukocytes FACS files/._UNINFECTED #4.fcs
- Source flow cytometry data - Figure 7A-D;  Fig EV5A-E/ABLV brain leukocytes FACS files/ABLV m102.4 d14 pi #1.fcs
- __MACOSX/Source flow cytometry data - Figure 7A-D;  Fig EV5A-E/ABLV brain leukocytes FACS files/._ABLV m102.4 d14 pi #1.fcs
- Source flow cytometry data - Figure 7A-D;  Fig EV5A-E/ABLV brain leukocytes FACS files/ABLV m102.4 d14 pi #3.fcs
- __MACOSX/Source flow cytometry data - Figure 7A-D;  Fig EV5A-E/ABLV brain leukocytes FACS files/._ABLV m102.4 d14 pi #3.fcs
- Source flow cytometry data - Figure 7A-D;  Fig EV5A-E/ABLV brain leukocytes FACS files/ABLV m102.4 d14 pi #2.fcs
- __MACOSX/Source flow cytometry data - Figure 7A-D;  Fig EV5A-E/ABLV brain leukocytes FACS files/._ABLV m102.4 d14 pi #2.fcs
- Source flow cytometry data - Figure 7A-D;  Fig EV5A-E/ABLV brain leukocytes FACS files/UNINFECTED #3.fcs
- __MACOSX/Source flow cytometry data - Figure 7A-D;  Fig EV5A-E/ABLV brain leukocytes FACS files/._UNINFECTED #3.fcs
- Source flow cytometry data - Figure 7A-D;  Fig EV5A-E/ABLV brain leukocytes FACS files/UNINFECTED #2.fcs
- __MACOSX/Source flow cytometry data - Figure 7A-D;  Fig EV5A-E/ABLV brain leukocytes FACS files/._UNINFECTED #2.fcs
- Source flow cytometry data - Figure 7A-D;  Fig EV5A-E/ABLV brain leukocytes FACS files/UNINFECTED #1.fcs
- __MACOSX/Source flow cytometry data - Figure 7A-D;  Fig EV5A-E/ABLV brain leukocytes FACS files/._UNINFECTED #1.fcs
- Source flow cytometry data - Figure 7A-D;  Fig EV5A-E/ABLV brain leukocytes FACS files/ABLV m102.4 d14 pi #4.fcs
- __MACOSX/Source flow cytometry data - Figure 7A-D;  Fig EV5A-E/ABLV brain leukocytes FACS files/._ABLV m102.4 d14 pi #4.fcs
- Source flow cytometry data - Figure 7A-D;  Fig EV5A-E/ABLV brain leukocytes FACS files/ABLV F11 d14 pi #2.fcs
- __MACOSX/Source flow cytometry data - Figure 7A-D;  Fig EV5A-E/ABLV brain leukocytes FACS files/._ABLV F11 d14 pi #2.fcs
- Source flow cytometry data - Figure 7A-D;  Fig EV5A-E/ABLV brain leukocytes FACS files/ABLV F11 d14 pi #3.fcs
- __MACOSX/Source flow cytometry data - Figure 7A-D;  Fig EV5A-E/ABLV brain leukocytes FACS files/._ABLV F11 d14 pi #3.fcs
- Source flow cytometry data - Figure 7A-D;  Fig EV5A-E/ABLV brain leukocytes FACS files/ABLV F11 d14 pi #1.fcs
- __MACOSX/Source flow cytometry data - Figure 7A-D;  Fig EV5A-E/ABLV brain leukocytes FACS files/._ABLV F11 d14 pi #1.fcs
- Source flow cytometry data - Figure 7A-D;  Fig EV5A-E/ABLV brain leukocytes FACS files/ABLV m102.4 d14pi #5.fcs
- __MACOSX/Source flow cytometry data - Figure 7A-D;  Fig EV5A-E/ABLV brain leukocytes FACS files/._ABLV m102.4 d14pi #5.fcs
- Source flow cytometry data - Figure 7A-D;  Fig EV5A-E/ABLV brain leukocytes FACS files/ABLV F11 d14 pi #5.fcs
- __MACOSX/Source flow cytometry data - Figure 7A-D;  Fig EV5A-E/ABLV brain leukocytes FACS files/._ABLV F11 d14 pi #5.fcs
- Source flow cytometry data - Figure 7A-D;  Fig EV5A-E/ABLV brain leukocytes FACS files/ABLV F11 d14 pi #6.fcs
- __MACOSX/Source flow cytometry data - Figure 7A-D;  Fig EV5A-E/ABLV brain leukocytes FACS files/._ABLV F11 d14 pi #6.fcs
- Source flow cytometry data - Figure 7A-D;  Fig EV5A-E/__MACOSX/ABLV brain leukocytes FACS files/
- __MACOSX/Source flow cytometry data - Figure 7A-D;  Fig EV5A-E/__MACOSX/._ABLV brain leukocytes FACS files
- Source flow cytometry data - Figure 7A-D;  Fig EV5A-E/__MACOSX/.DS_Store
- __MACOSX/Source flow cytometry data - Figure 7A-D;  Fig EV5A-E/__MACOSX/._.DS_Store
- Source flow cytometry data - Figure 7A-D;  Fig EV5A-E/__MACOSX/ABLV brain leukocytes FACS files/._.DS_Store
- Source flow cytometry data - Figure 7A-D;  Fig EV5A-E/__MACOSX/ABLV brain leukocytes FACS files/._ABLV F11 d15 pi.fcs
- Source flow cytometry data - Figure 7A-D;  Fig EV5A-E/__MACOSX/ABLV brain leukocytes FACS files/._ABLV m102.4 d14pi #5.fcs
- Source flow cytometry data - Figure 7A-D;  Fig EV5A-E/__MACOSX/ABLV brain leukocytes FACS files/._ABLV m102.4 d14 pi #3.fcs
- Source flow cytometry data - Figure 7A-D;  Fig EV5A-E/__MACOSX/ABLV brain leukocytes FACS files/._UNINFECTED #3.fcs
- Source flow cytometry data - Figure 7A-D;  Fig EV5A-E/__MACOSX/ABLV brain leukocytes FACS files/._ABLV F11 d14 pi #5.fcs
- Source flow cytometry data - Figure 7A-D;  Fig EV5A-E/__MACOSX/ABLV brain leukocytes FACS files/._UNINFECTED #2.fcs
- Source flow cytometry data - Figure 7A-D;  Fig EV5A-E/__MACOSX/ABLV brain leukocytes FACS files/._ABLV m102.4 d14 pi #2.fcs
- Source flow cytometry data - Figure 7A-D;  Fig EV5A-E/__MACOSX/ABLV brain leukocytes FACS files/._ABLV F11 d14 pi #6.fcs
- Source flow cytometry data - Figure 7A-D;  Fig EV5A-E/__MACOSX/ABLV brain leukocytes FACS files/._UNINFECTED #1.fcs
- Source flow cytometry data - Figure 7A-D;  Fig EV5A-E/__MACOSX/ABLV brain leukocytes FACS files/._ABLV m102.4 d14 pi #1.fcs
- Source flow cytometry data - Figure 7A-D;  Fig EV5A-E/__MACOSX/ABLV brain leukocytes FACS files/._ABLV F11 d14 pi #2.fcs
- Source flow cytometry data - Figure 7A-D;  Fig EV5A-E/__MACOSX/ABLV brain leukocytes FACS files/._ABLV F11 d14 pi #3.fcs
- Source flow cytometry data - Figure 7A-D;  Fig EV5A-E/__MACOSX/ABLV brain leukocytes FACS files/._UNINFECTED #4.fcs
- Source flow cytometry data - Figure 7A-D;  Fig EV5A-E/__MACOSX/ABLV brain leukocytes FACS files/._ABLV m102.4 d14 pi #4.fcs
- Source flow cytometry data - Figure 7A-D;  Fig EV5A-E/__MACOSX/ABLV brain leukocytes FACS files/._ABLV F11 d14 pi #1.fcs
